# Supplementary material for: CLIC1 down-regulates Nrf2/HO-1 signalling pathway promoting the apoptosis and pyroptosis in OGD/R-treated HT22 cells
Source: PLoS One. 2025 Sep 18;20(9):e0332698. doi: 10.1371/journal.pone.0332698 (PMC12445528; doi:10.1371/journal.pone.0332698)
Supplement: S1 File — (XLS) [file pone.0332698.s001.xls]

## Sheet: CLIC1
Sample	GSDMD	β-actin	△Ct	blank △Ct ave	-△△Ct	2-△△Ct	2-△△Ct ave	STDEV
A	25.26	17.68	7.58	7.61333	0.0333333	1.02337	1.00015	0.0212478
	25.07	17.45	7.62		-0.00666667	0.99539
	25.06	17.42	7.64		-0.0266667	0.981686
B	23.14	17.37	5.77		1.84333	3.58838	3.8373	0.327707
	23	17.28	5.72		1.89333	3.71493
	22.72	17.18	5.54		2.07333	4.20858
C	24.98	17.22	7.76		-0.146667	0.903335	1.01397	0.149253
	24.97	17.29	7.68		-0.0666667	0.954842
	24.85	17.48	7.37		0.243333	1.18372
D	27.85	17.33	10.52		-2.90667	0.133354	0.146596	0.0119019
	27.69	17.34	10.35		-2.73667	0.150031
	27.91	17.62	10.29		-2.67667	0.156402
E	23.15	17.26	5.89		1.72333	3.30198	3.70114	0.482858
	23.04	17.26	5.78		1.83333	3.56359
	22.86	17.33	5.53		2.08333	4.23785
F	26.04	17.84	8.2		-0.586667	0.66588	0.720173	0.0578184
	25.65	17.68	7.97		-0.356667	0.780967
	25.61	17.51	8.1		-0.486667	0.713672
Groups
1
A:Control
B：OGD/R
C：NC
D：CLIC1 sliencing
E：OGD/R+NC
F：OGD/R+CLIC1 sliencing

## Sheet: Nrf2
Sample	GSDMD	β-actin	△Ct	blank △Ct ave	-△△Ct	2-△△Ct	2-△△Ct ave	STDEV
A	23.43	17.69	5.74	5.76333	0.0233333	1.0163	1.00016	0.0221556
	23.3	17.5	5.8		-0.0366667	0.974905
	23.19	17.44	5.75		0.0133333	1.00928
B	23.5	17.58	5.92		-0.156667	0.897095	0.940082	0.0395419
	23.26	17.46	5.8		-0.0366667	0.974905
	23.13	17.29	5.84		-0.0766667	0.948246
C	23.17	17.1	6.07		-0.306667	0.808508	0.963681	0.134433
	23.03	17.33	5.7		0.0633333	1.04488
	23.07	17.36	5.71		0.0533333	1.03766
D	23.35	17.75	5.6		0.163333	1.11987	0.975745	0.127306
	23.26	17.31	5.95		-0.186667	0.878633
	23.07	17.2	5.87		-0.106667	0.928731
E	23.2	17.21	5.99		-0.226667	0.854607	0.98791	0.16145
	23.15	17.3	5.85		-0.0866667	0.941696
	23.05	17.51	5.54		0.223333	1.16743
F	23.05	17.16	5.89		-0.126667	0.915945	1.00135	0.136996
	23.07	17.2	5.87		-0.106667	0.928731
	23.09	17.54	5.55		0.213333	1.15936
Groups
1
A:Control
B：OGD/R
C：NC
D：CLIC1 sliencing
E：OGD/R+NC
F：OGD/R+CLIC1 sliencing

## Sheet: HO-1
Sample	GSDMD	β-actin	△Ct	blank △Ct ave	-△△Ct	2-△△Ct	2-△△Ct ave	STDEV
A	24.33	17.76	6.57	6.63667	0.0666667	1.04729	1.00068	0.045196
	24.19	17.55	6.64		-0.00333333	0.997692
	24.1	17.4	6.7		-0.0633333	0.95705
B	26.01	17.62	8.39		-1.75333	0.296616	0.303157	0.0168936
	25.86	17.59	8.27		-1.63333	0.322343
	26.06	17.64	8.42		-1.78333	0.290511
C	24.62	17.72	6.9		-0.263333	0.833161	1.00228	0.164641
	24.48	17.86	6.62		0.0166667	1.01162
	24.51	18.09	6.42		0.216667	1.16205
D	24.5	17.98	6.52		0.116667	1.08423	1.07271	0.136438
	24.39	17.65	6.74		-0.103333	0.93088
	24.29	17.92	6.37		0.266667	1.20303
E	25.82	17.43	8.39		-1.75333	0.296616	0.306691	0.0174514
	25.83	17.44	8.39		-1.75333	0.296616
	25.7	17.45	8.25		-1.61333	0.326842
F	24.43	17.31	7.12		-0.483333	0.715323	0.836851	0.117759
	24.3	17.42	6.88		-0.243333	0.844791
	24.23	17.52	6.71		-0.0733333	0.950439
Groups
1
A:Control
B：OGD/R
C：NC
D：CLIC1 sliencing
E：OGD/R+NC
F：OGD/R+CLIC1 sliencing

## Sheet: Bcl-2
Sample	GSDMD	β-actin	△Ct	blank △Ct ave	-△△Ct	2-△△Ct	2-△△Ct ave	STDEV
A	25.12	17.56	7.56	7.54	-0.02	0.986233	1.00006	0.0138635
	24.98	17.44	7.54		0	1
	24.9	17.38	7.52		0.02	1.01396
B	27.13	17.7	9.43		-1.89	0.269807	0.292306	0.0195982
	26.72	17.47	9.25		-1.71	0.30566
	26.53	17.26	9.27		-1.73	0.301452
C	25.27	18	7.27		0.27	1.20581	1.09485	0.101414
	25.11	17.58	7.53		0.01	1.00696
	25.02	17.58	7.44		0.1	1.07177
D	24.71	17.43	7.28		0.26	1.19748	1.33112	0.189159
	24.59	17.37	7.22		0.32	1.24833
	24.5	17.59	6.91		0.63	1.54756
E	26.82	17.45	9.37		-1.83	0.281265	0.303431	0.0435033
	26.93	17.53	9.4		-1.86	0.275476
	26.71	17.67	9.04		-1.5	0.353553
F	25.58	17.49	8.09		-0.55	0.68302	0.771699	0.145418
	25.65	17.58	8.07		-0.53	0.692555
	25.47	17.84	7.63		-0.09	0.939523
Groups
1
A:Control
B：OGD/R
C：NC
D：CLIC1 sliencing
E：OGD/R+NC
F：OGD/R+CLIC1 sliencing

## Sheet: Bax
Sample	GSDMD	β-actin	△Ct	blank △Ct ave	-△△Ct	2-△△Ct	2-△△Ct ave	STDEV
A	26.1	17.96	8.14	8.09667	-0.0433333	0.97041	1.00114	0.0591241
	25.91	17.76	8.15		-0.0533333	0.963707
	25.67	17.67	8		0.0966667	1.0693
B	23.25	17.29	5.96		2.13667	4.39745	4.94176	0.498638
	23.21	17.45	5.76		2.33667	5.05134
	23.05	17.38	5.67		2.42667	5.3765
C	25.57	17.42	8.15		-0.0533333	0.963707	0.988709	0.0240245
	25.52	17.41	8.11		-0.0133333	0.990801
	25.45	17.37	8.08		0.0166667	1.01162
D	26.24	17.28	8.96		-0.863333	0.549681	0.623595	0.0643789
	26.02	17.34	8.68		-0.583333	0.66742
	26.23	17.52	8.71		-0.613333	0.653685
E	23.23	17.26	5.97		2.12667	4.36707	4.62719	0.398916
	23.17	17.22	5.95		2.14667	4.42804
	23.07	17.32	5.75		2.34667	5.08648
F	24.3	17.18	7.12		0.976667	1.96791	2.08664	0.205639
	24.36	17.24	7.12		0.976667	1.96791
	24.38	17.5	6.88		1.21667	2.32409
Groups
1
A:Control
B：OGD/R
C：NC
D：CLIC1 sliencing
E：OGD/R+NC
F：OGD/R+CLIC1 sliencing

## Sheet: Caspase3
Sample	GSDMD	β-actin	△Ct	blank △Ct ave	-△△Ct	2-△△Ct	2-△△Ct ave	STDEV
A	24.79	17.22	7.57	7.37667	-0.193333	0.874583	1.00441	0.112679
	24.6	17.31	7.29		0.0866667	1.06191
	24.63	17.36	7.27		0.106667	1.07674
B	23.13	17.25	5.88		1.49667	2.8219	2.7199	0.229938
	23.38	17.3	6.08		1.29667	2.45661
	23.4	17.55	5.85		1.52667	2.88119
C	25.05	17.85	7.2		0.176667	1.13027	1.0104	0.10402
	24.72	17.28	7.44		-0.0633333	0.95705
	24.71	17.25	7.46		-0.0833333	0.943874
D	25.37	17.85	7.52		-0.143333	0.905425	0.780077	0.121509
	25.22	17.25	7.97		-0.593333	0.66281
	25.23	17.48	7.75		-0.373333	0.771997
E	23.12	17.3	5.82		1.55667	2.94173	2.94013	0.213553
	23.17	17.45	5.72		1.65667	3.15287
	23.5	17.57	5.93		1.44667	2.72578
F	24.42	17.36	7.06		0.316667	1.24545	1.44847	0.256748
	24.42	17.49	6.93		0.446667	1.36289
	24.26	17.68	6.58		0.796667	1.73708
Groups
1
A:Control
B: OGD/R
C: NC
D: CLIC1 sliencing
E: OGD/R+NC
F: OGD/R+CLIC1 sliencing

## Sheet: NLRP3
Sample	GSDMD	β-actin	△Ct	blank △Ct ave	-△△Ct	2-△△Ct	2-△△Ct ave	STDEV
A	25.77	17.85	7.92	7.84	-0.08	0.946058	1.00135	0.0642076
	25.62	17.76	7.86		-0.02	0.986233
	25.4	17.66	7.74		0.1	1.07177
B	23.48	17.68	5.8		2.04	4.11246	4.03824	0.351729
	23.5	17.53	5.97		1.87	3.65533
	23.21	17.49	5.72		2.12	4.34694
C	25.53	17.53	8		-0.16	0.895025	0.989115	0.092166
	25.4	17.55	7.85		-0.01	0.993092
	25.37	17.64	7.73		0.11	1.07923
D	25.42	17.45	7.97		-0.13	0.913831	0.743138	0.149241
	25.99	17.5	8.49		-0.65	0.63728
	26.07	17.67	8.4		-0.56	0.678302
E	23.73	17.87	5.86		1.98	3.94493	3.85746	0.479394
	23.56	17.46	6.1		1.74	3.34035
	23.19	17.45	5.74		2.1	4.28709
F	24.44	17.54	6.9		0.94	1.91853	2.04886	0.27244
	24.44	17.5	6.94		0.9	1.86607
	24.31	17.71	6.6		1.24	2.36199
Groups
1
A:Control
B：OGD/R
C：NC
D：CLIC1 sliencing
E：OGD/R+NC
F：OGD/R+CLIC1 sliencing

## Sheet: Caspase1
Sample	GSDMD	β-actin	△Ct	blank △Ct ave	-△△Ct	2-△△Ct	2-△△Ct ave	STDEV
A	25.02	17.65	7.37	7.21667	-0.153333	0.899171	1.00279	0.0900368
	24.56	17.43	7.13		0.0866667	1.06191
	24.6	17.45	7.15		0.0666667	1.04729
B	23.48	17.79	5.69		1.52667	2.88119	3.12889	0.344785
	23.28	17.64	5.64		1.57667	2.9828
	22.94	17.54	5.4		1.81667	3.52266
C	24.86	17.37	7.49		-0.273333	0.827406	0.957759	0.119429
	24.63	17.5	7.13		0.0866667	1.06191
	24.72	17.48	7.24		-0.0233333	0.983957
D	25.3	17.98	7.32		-0.103333	0.93088	0.826772	0.0905186
	25.2	17.63	7.57		-0.353333	0.782773
	25.12	17.52	7.6		-0.383333	0.766664
E	23.08	17.46	5.62		1.59667	3.02444	3.17886	0.198434
	23.08	17.5	5.58		1.63667	3.10947
	23.07	17.62	5.45		1.76667	3.40267
F	24.08	17.43	6.65		0.566667	1.4811	1.70892	0.324229
	24.1	17.53	6.57		0.646667	1.56555
	24.02	17.86	6.16		1.05667	2.08012
Groups
1
A:Control
B：OGD/R
C：NC
D：CLIC1 sliencing
E：OGD/R+NC
F：OGD/R+CLIC1 sliencing

## Sheet: IL-1β
Sample	GSDMD	β-actin	△Ct	blank △Ct ave	-△△Ct	2-△△Ct	2-△△Ct ave	STDEV
A	24.86	17.66	7.2	7.18333	-0.0166667	0.988514	1.00497	0.123131
	25.11	17.76	7.35		-0.166667	0.890899
	25.04	18.04	7		0.183333	1.1355
B	22.87	17.58	5.29		1.89333	3.71493	3.97357	0.49295
	22.83	17.52	5.31		1.87333	3.66378
	22.31	17.31	5		2.18333	4.54202
C	24.71	17.41	7.3		-0.116667	0.922316	1.03195	0.189892
	24.77	17.47	7.3		-0.116667	0.922316
	24.42	17.56	6.86		0.323333	1.25122
D	25.34	17.42	7.92		-0.736667	0.600124	0.735954	0.12392
	25.07	17.5	7.57		-0.386667	0.764895
	25.13	17.7	7.43		-0.246667	0.842842
E	22.44	17.34	5.1		2.08333	4.23785	3.93564	0.450036
	22.83	17.42	5.41		1.77333	3.41843
	22.72	17.59	5.13		2.05333	4.15064
F	24.56	17.56	7		0.183333	1.1355	1.41982	0.246459
	24.36	17.83	6.53		0.653333	1.5728
	24.35	17.8	6.55		0.633333	1.55114
Groups
1
A:Control
B：OGD/R
C：NC
D：CLIC1 sliencing
E：OGD/R+NC
F：OGD/R+CLIC1 sliencing

## Sheet: IL-18
Sample	GSDMD	β-actin	△Ct	blank △Ct ave	-△△Ct	2-△△Ct	2-△△Ct ave	STDEV
A	25.03	17.72	7.31	7.17	-0.14	0.907519	1.00435	0.115978
	24.8	17.59	7.21		-0.04	0.972655
	24.37	17.38	6.99		0.18	1.13288
B	23.39	17.82	5.57		1.6	3.03143	3.27899	0.557761
	23.23	17.59	5.64		1.53	2.88786
	22.78	17.58	5.2		1.97	3.91768
C	25.05	17.76	7.29		-0.12	0.920188	1.00212	0.0796303
	24.67	17.51	7.16		0.01	1.00696
	24.5	17.44	7.06		0.11	1.07923
D	25	17.67	7.33		-0.16	0.895025	0.936394	0.149192
	24.91	17.44	7.47		-0.3	0.812252
	25.04	18.01	7.03		0.14	1.10191
E	22.99	17.33	5.66		1.51	2.8481	3.13908	0.27201
	22.97	17.47	5.5		1.67	3.18215
	23	17.59	5.41		1.76	3.38698
F	23.87	17.31	6.56		0.61	1.52626	1.72442	0.324946
	23.97	17.43	6.54		0.63	1.54756
	23.9	17.8	6.1		1.07	2.09943
Groups
1
A:Control
B：OGD/R
C：NC
D：CLIC1 sliencing
E：OGD/R+NC
F：OGD/R+CLIC1 sliencing

[truncated: 1 more sheets: GSDMD]
