# Supplementary material for: CLIC1 down-regulates Nrf2/HO-1 signalling pathway promoting the apoptosis and pyroptosis in OGD/R-treated HT22 cells
Source: PLoS One. 2025 Sep 18;20(9):e0332698. doi: 10.1371/journal.pone.0332698 (PMC12445528; doi:10.1371/journal.pone.0332698)
Supplement: S2 File — (XLS) [file pone.0332698.s002.xls]

## Sheet: CLIC1
样本编号	CLIC1	β-actin	△Ct	空白△Ct均值	-△△Ct	2-△△Ct	2-△△Ct均值	STDEV
A	24.82	18	6.82	6.77333	-0.0466667	0.968171	1.00033	0.0312082
	24.37	17.6	6.77		0.00333333	1.00231
	24.42	17.69	6.73		0.0433333	1.03049
B	22.76	17.51	5.25		1.52333	2.87454	3.26597	0.575495
	22.59	17.4	5.19		1.58333	2.99661
	22.44	17.64	4.8		1.97333	3.92674
C	22.58	17.35	5.23		1.54333	2.91467	3.43962	0.4548
	22.34	17.45	4.89		1.88333	3.68926
	22.35	17.47	4.88		1.89333	3.71493
D	24.78	17.43	7.35		-0.576667	0.670511	0.740698	0.0905004
	24.65	17.38	7.27		-0.496667	0.708742
	24.64	17.62	7.02		-0.246667	0.842842
E	24.69	17.34	7.35		-0.576667	0.670511	0.775435	0.110571
	24.55	17.39	7.16		-0.386667	0.764895
	24.31	17.37	6.94		-0.166667	0.890899
F	24.86	17.46	7.4		-0.626667	0.647671	0.751995	0.100733
	24.63	17.46	7.17		-0.396667	0.759611
	24.76	17.75	7.01		-0.236667	0.848704
Groups
2
A:Control
B：OGD/R
C：OGD/R+NC
D：OGD/R+CLIC1 sliencing
E：OGD/R+CLIC1 sliencing+Nrf2/HO-1 inhibition
F：OGD/R+CLIC1 sliencing+NLRP3 activation

## Sheet: Nrf2
Sample	GSDMD	β-actin	△Ct	blank △Ct ave	-△△Ct	2-△△Ct	2-△△Ct ave	STDEV
A	23.92	17.5	6.42	6.27333	-0.146667	0.903335	1.00362	0.104643
	23.68	17.4	6.28		-0.00666667	0.99539
	23.82	17.7	6.12		0.153333	1.11214
B	23.55	17.05	6.5		-0.226667	0.854607	1.03929	0.160375
	23.48	17.37	6.11		0.163333	1.11987
	23.35	17.27	6.08		0.193333	1.1434
C	23.47	17.18	6.29		-0.0166667	0.988514	1.04474	0.0857196
	23.52	17.25	6.27		0.00333333	1.00231
	23.35	17.27	6.08		0.193333	1.1434
D	23.84	17.65	6.19		0.0833333	1.05946	0.985698	0.071843
	23.7	17.3	6.4		-0.126667	0.915945
	23.58	17.28	6.3		-0.0266667	0.981686
E	25.73	17.39	8.34		-2.06667	0.23871	0.258381	0.039858
	25.78	17.4	8.38		-2.10667	0.232183
	25.84	17.85	7.99		-1.71667	0.304251
F	24.04	17.74	6.3		-0.0266667	0.981686	1.02059	0.116299
	24.03	17.65	6.38		-0.106667	0.928731
	24.07	18	6.07		0.203333	1.15136
Groups
2
A:Control
B：OGD/R
C：OGD/R+NC
D：OGD/R+CLIC1 sliencing
E：OGD/R+CLIC1 sliencing+Nrf2/HO-1 inhibition
F：OGD/R+CLIC1 sliencing+NLRP3 activation

## Sheet: HO-1
Sample	GSDMD	β-actin	△Ct	blank △Ct ave	-△△Ct	2-△△Ct	2-△△Ct ave	STDEV
A	24.32	17.61	6.71	6.66333	-0.0466667	0.968171	1.00028	0.0286829
	24.37	17.72	6.65		0.0133333	1.00928
	24.07	17.44	6.63		0.0333333	1.02337
B	25.94	17.61	8.33		-1.66667	0.31498	0.355917	0.0404849
	25.63	17.48	8.15		-1.48667	0.356836
	25.45	17.45	8		-1.33667	0.395934
C	25.66	17.55	8.11		-1.44667	0.366868	0.383012	0.0257838
	25.38	17.44	7.94		-1.27667	0.412748
	25.33	17.23	8.1		-1.43667	0.36942
D	24.55	17.29	7.26		-0.596667	0.66128	0.716413	0.0477461
	24.36	17.27	7.09		-0.426667	0.743979
	24.5	17.41	7.09		-0.426667	0.743979
E	26.01	17.34	8.67		-2.00667	0.248847	0.283803	0.0406139
	26.03	17.5	8.53		-1.86667	0.274206
	26	17.73	8.27		-1.60667	0.328356
F	25.27	17.94	7.33		-0.666667	0.629961	0.529804	0.0902459
	25.15	17.35	7.8		-1.13667	0.454809
	25	17.35	7.65		-0.986667	0.504642
Groups
2
A:Control
B：OGD/R
C：OGD/R+NC
D：OGD/R+CLIC1 sliencing
E：OGD/R+CLIC1 sliencing+Nrf2/HO-1 inhibition
F：OGD/R+CLIC1 sliencing+NLRP3 activation

## Sheet: Bcl-2
Sample	GSDMD	β-actin	△Ct	blank △Ct ave	-△△Ct	2-△△Ct	2-△△Ct ave	STDEV
A	24.07	17.52	6.55	6.45667	-0.0933333	0.937354	1.00342	0.103302
	24	17.47	6.53		-0.0733333	0.950439
	23.93	17.64	6.29		0.166667	1.12246
B	25.54	17.32	8.22		-1.76333	0.294567	0.322594	0.0574542
	25.73	17.46	8.27		-1.81333	0.284533
	25.34	17.52	7.82		-1.36333	0.388683
C	25.49	17.18	8.31		-1.85333	0.276752	0.322708	0.0415616
	25.34	17.4	7.94		-1.48333	0.357661
	25.37	17.33	8.04		-1.58333	0.33371
D	24.48	17.71	6.77		-0.313333	0.80478	0.6914	0.105055
	24.51	17.31	7.2		-0.743333	0.597358
	24.3	17.27	7.03		-0.573333	0.672062
E	25	17.43	7.57		-1.11333	0.462225	0.461161	0.00184338
	24.93	17.35	7.58		-1.12333	0.459032
	25.01	17.44	7.57		-1.11333	0.462225
F	25.3	17.49	7.81		-1.35333	0.391387	0.458519	0.0590314
	25.11	17.6	7.51		-1.05333	0.481854
	25.12	17.67	7.45		-0.993333	0.502316
Groups
2
A:Control
B：OGD/R
C：OGD/R+NC
D：OGD/R+CLIC1 sliencing
E：OGD/R+CLIC1 sliencing+Nrf2/HO-1 inhibition
F：OGD/R+CLIC1 sliencing+NLRP3 activation

## Sheet: Bax
Sample	GSDMD	β-actin	△Ct	blank △Ct ave	-△△Ct	2-△△Ct	2-△△Ct ave	STDEV
A	24.62	17.68	6.94	6.97333	0.0333333	1.02337	1.00053	0.0395671
	24.65	17.61	7.04		-0.0666667	0.954842
	24.2	17.26	6.94		0.0333333	1.02337
B	22.79	17.72	5.07		1.90333	3.74076	3.87398	0.122427
	22.52	17.51	5.01		1.96333	3.89962
	22.38	17.4	4.98		1.99333	3.98156
C	22.52	17.28	5.24		1.73333	3.32495	3.97751	0.710795
	22.36	17.34	5.02		1.95333	3.87268
	22.42	17.69	4.73		2.24333	4.7349
D	23.36	17.29	6.07		0.903333	1.87038	2.1092	0.249103
	23.09	17.36	5.73		1.24333	2.36745
	23.45	17.54	5.91		1.06333	2.08975
E	22.57	17.33	5.24		1.73333	3.32495	3.56877	0.234632
	22.61	17.48	5.13		1.84333	3.58838
	22.54	17.49	5.05		1.92333	3.79298
F	22.57	17.37	5.2		1.77333	3.41843	3.59359	0.493372
	22.75	17.46	5.29		1.68333	3.21169
	22.63	17.71	4.92		2.05333	4.15064
Groups
2
A:Control
B：OGD/R
C：OGD/R+NC
D：OGD/R+CLIC1 sliencing
E：OGD/R+CLIC1 sliencing+Nrf2/HO-1 inhibition
F：OGD/R+CLIC1 sliencing+NLRP3 activation

## Sheet: Caspase3
Sample	GSDMD	β-actin	△Ct	blank △Ct ave	-△△Ct	2-△△Ct	2-△△Ct ave	STDEV
A	25.6	17.91	7.69	7.74667	0.0566667	1.04006	1.00086	0.050501
	25.55	17.72	7.83		-0.0833333	0.943874
	25.18	17.46	7.72		0.0266667	1.01866
B	23.71	17.25	6.46		1.28667	2.43964	2.93721	0.432182
	23.54	17.45	6.09		1.65667	3.15287
	23.53	17.47	6.06		1.68667	3.21912
C	23.64	17.26	6.38		1.36667	2.57874	2.89901	0.30968
	23.66	17.46	6.2		1.54667	2.92141
	23.39	17.32	6.07		1.67667	3.19688
D	24.67	17.53	7.14		0.606667	1.52274	1.47475	0.0461681
	24.32	17.13	7.19		0.556667	1.47087
	24.47	17.24	7.23		0.516667	1.43065
E	23.78	17.51	6.27		1.47667	2.78305	2.62354	0.147916
	23.58	17.21	6.37		1.37667	2.59668
	23.57	17.14	6.43		1.31667	2.4909
F	24.04	17.36	6.68		1.06667	2.09459	2.6354	0.551439
	24.06	17.99	6.07		1.67667	3.19688
	23.65	17.29	6.36		1.38667	2.61474
Groups
2
A:Control
B：OGD/R
C：OGD/R+NC
D：OGD/R+CLIC1 sliencing
E：OGD/R+CLIC1 sliencing+Nrf2/HO-1 inhibition
F：OGD/R+CLIC1 sliencing+NLRP3 activation

## Sheet: NLRP3
Sample	GSDMD	β-actin	△Ct	blank △Ct ave	-△△Ct	2-△△Ct	2-△△Ct ave	STDEV
A	25.49	17.97	7.52	7.63	0.11	1.07923	1.00166	0.0711192
	25.45	17.8	7.65		-0.02	0.986233
	25.66	17.94	7.72		-0.09	0.939523
B	23.61	17.99	5.62		2.01	4.02782	3.7294	0.259631
	23.61	17.83	5.78		1.85	3.605
	23.74	17.94	5.8		1.83	3.55537
C	23.66	17.95	5.71		1.92	3.78423	3.75434	0.234407
	23.55	17.91	5.64		1.99	3.97237
	23.68	17.86	5.82		1.81	3.50642
D	24.66	18.06	6.6		1.03	2.04202	1.81659	0.23117
	24.73	17.97	6.76		0.87	1.82766
	24.87	17.9	6.97		0.66	1.58008
E	24.31	17.94	6.37		1.26	2.39496	2.28332	0.110755
	24.33	17.82	6.51		1.12	2.17347
	24.32	17.88	6.44		1.19	2.28153
F	23.17	17.81	5.36		2.27	4.82323	4.4228	0.444241
	23.32	17.86	5.46		2.17	4.50023
	23.4	17.75	5.65		1.98	3.94493
Groups
2
A:Control
B：OGD/R
C：OGD/R+NC
D：OGD/R+CLIC1 sliencing
E：OGD/R+CLIC1 sliencing+Nrf2/HO-1 inhibition
F：OGD/R+CLIC1 sliencing+NLRP3 activation

## Sheet: Caspase1
Sample	GSDMD	β-actin	△Ct	blank △Ct ave	-△△Ct	2-△△Ct	2-△△Ct ave	STDEV
A	24.79	17.88	6.91	6.95333	0.0433333	1.03049	1.0031	0.095313
	24.89	18.05	6.84		0.113333	1.08172
	24.97	17.86	7.11		-0.156667	0.897095
B	23.44	17.69	5.75		1.20333	2.30271	2.59317	0.251545
	23.42	17.92	5.5		1.45333	2.7384
	23.39	17.89	5.5		1.45333	2.7384
C	23.33	17.66	5.67		1.28333	2.43401	2.60099	0.289217
	23.35	17.95	5.4		1.55333	2.93494
	23.51	17.84	5.67		1.28333	2.43401
D	24.4	17.79	6.61		0.343333	1.26868	1.32624	0.123002
	24.37	17.73	6.64		0.313333	1.24258
	24.4	18	6.4		0.553333	1.46747
E	23.93	17.74	6.19		0.763333	1.69741	1.79559	0.0859817
	23.95	17.87	6.08		0.873333	1.83189
	23.95	17.89	6.06		0.893333	1.85746
F	23.56	17.81	5.75		1.20333	2.30271	2.34632	0.208125
	23.66	17.82	5.84		1.11333	2.16345
	23.51	17.92	5.59		1.36333	2.57279
Groups
2
A:Control
B：OGD/R
C：OGD/R+NC
D：OGD/R+CLIC1 sliencing
E：OGD/R+CLIC1 sliencing+Nrf2/HO-1 inhibition
F：OGD/R+CLIC1 sliencing+NLRP3 activation

## Sheet: IL-1β
Sample	GSDMD	β-actin	△Ct	blank △Ct ave	-△△Ct	2-△△Ct	2-△△Ct ave	STDEV
A	25.14	18.41	6.73	6.81333	0.0833333	1.05946	1.00256	0.0862388
	25.12	18.37	6.75		0.0633333	1.04488
	25.05	18.09	6.96		-0.146667	0.903335
B	23.25	18.01	5.24		1.57333	2.97592	3.36268	0.382499
	23.16	18.1	5.06		1.75333	3.37137
	23.13	18.22	4.91		1.90333	3.74076
C	23.12	17.95	5.17		1.64333	3.12387	3.34717	0.263955
	23.08	18.13	4.95		1.86333	3.63847
	23.11	18.01	5.1		1.71333	3.27918
D	24.48	18.01	6.47		0.343333	1.26868	1.3984	0.172948
	24.38	17.98	6.4		0.413333	1.33176
	24.37	18.23	6.14		0.673333	1.59475
E	24.02	18.58	5.44		1.37333	2.59068	2.16858	0.370612
	24.01	18.12	5.89		0.923333	1.89649
	23.87	18.07	5.8		1.01333	2.01857
F	23.83	18.7	5.13		1.68333	3.21169	2.86014	0.324253
	23.78	18.45	5.33		1.48333	2.79594
	23.71	18.26	5.45		1.36333	2.57279
Groups
2
A:Control
B：OGD/R
C：OGD/R+NC
D：OGD/R+CLIC1 sliencing
E：OGD/R+CLIC1 sliencing+Nrf2/HO-1 inhibition
F：OGD/R+CLIC1 sliencing+NLRP3 activation

## Sheet: IL-18
Sample	GSDMD	β-actin	△Ct	blank △Ct ave	-△△Ct	2-△△Ct	2-△△Ct ave	STDEV
A	25.41	18.33	7.08	7.06333	-0.0166667	0.988514	1.00004	0.0105708
	25.26	18.2	7.06		0.00333333	1.00231
	25.18	18.13	7.05		0.0133333	1.00928
B	23.8	18.09	5.71		1.35333	2.55502	3.10129	0.568273
	23.71	18.26	5.45		1.61333	3.05958
	23.77	18.59	5.18		1.88333	3.68926
C	23.31	17.85	5.46		1.60333	3.03845	3.05973	0.0368605
	23.44	18.01	5.43		1.63333	3.10229
	23.66	18.2	5.46		1.60333	3.03845
D	24.66	17.88	6.78		0.283333	1.217	1.39365	0.190058
	24.64	18.03	6.61		0.453333	1.3692
	24.7	18.31	6.39		0.673333	1.59475
E	24.11	18	6.11		0.953333	1.93634	2.13004	0.199489
	24.13	18.15	5.98		1.08333	2.11893
	24.08	18.24	5.84		1.22333	2.33486
F	23.3	17.78	5.52		1.54333	2.91467	3.18754	0.354616
	23.57	18.12	5.45		1.61333	3.05958
	23.31	18.09	5.22		1.84333	3.58838
Groups
2
A:Control
B：OGD/R
C：OGD/R+NC
D：OGD/R+CLIC1 sliencing
E：OGD/R+CLIC1 sliencing+Nrf2/HO-1 inhibition
F：OGD/R+CLIC1 sliencing+NLRP3 activation

[truncated: 1 more sheets: GSDMD ]
