# Supplementary material for: CLIC1 down-regulates Nrf2/HO-1 signalling pathway promoting the apoptosis and pyroptosis in OGD/R-treated HT22 cells
Source: PLoS One. 2025 Sep 18;20(9):e0332698. doi: 10.1371/journal.pone.0332698 (PMC12445528; doi:10.1371/journal.pone.0332698)
Supplement: S3 File — (XLSX) [file pone.0332698.s003.xlsx]

## Sheet: WB
A:Control
B：OGD/R
样本编号	CLIC1	β-actin	比值	相对表达量
A	177.77	656.27	0.270879	1
B	896.7	604.55	1.48325	5.47569
A	194.5	700.42	0.277691	1.02514
B	655.75	712.68	0.920118	3.39678
A	220.8	663.47	0.332796	1.22858
B	696.77	726.5	0.959078	3.54061
A:Control
B：OGD/R
C：CLIC1 sliencing
样本编号	CLIC1	β-actin	比值	相对表达量
A	1064.3	1598.3	0.665895	1
B	1008.5	1574.6	0.64048	0.961833
C	321.67	1611.9	0.19956	0.299686
A	1040.3	1600.1	0.650147	0.97635
B	940.54	1521.5	0.618166	0.928324
C	303.5	1549.9	0.195819	0.294069
A	1028.3	1506.5	0.682576	1.02505
B	1057.1	1615	0.654551	0.982964
C	252.12	1572.6	0.16032	0.240759

## Sheet: WB(1)
Groups
1
A:Control
B：OGD/R
C：NC
D：CLIC1 sliencing
E：OGD/R+NC
F：OGD/R+CLIC1 sliencing
Sample1	CLIC1	β-actin	ratio	relative expression
A	342.67	774.7	0.442326	1
B	1236.9	823.57	1.50188	3.3954
C	371.23	794.65	0.467162	1.05615
D	97.02	822.53	0.117953	0.266666
E	1378.2	888.1	1.55185	3.50839
F	449.13	804.53	0.558251	1.26208
Sample2	CLIC1	β-actin	ratio	relative expression
A	305.02	758.03	0.402385	1
B	1161.1	814.71	1.42517	3.54181
C	339.17	787.54	0.43067	1.07029
D	86.63	782.67	0.110685	0.275073
E	1229.4	823.17	1.49349	3.71161
F	451.11	800.55	0.5635	1.4004
Sample3	CLIC1	β-actin	ratio	relative expression
A	358.05	1148.8	0.311673	1
B	2013.9	1117.1	1.80279	5.78424
C	392.38	971.13	0.404045	1.29637
D	96.53	955.27	0.10105	0.324218
E	1525.4	962.77	1.58439	5.08349
F	453.93	991.11	0.458002	1.46949
Sample1	Nrf2	Histone H3	ratio	relative expression
A	631.08	1162.2	0.543005	1
B	148.82	1087.9	0.136796	0.251924
C	616.01	1204.6	0.511381	0.941762
D	633.94	1226.4	0.516911	0.951946
E	155.66	1226.6	0.126904	0.233706
F	498.67	1192.6	0.418137	0.770043
Sample2	Nrf2	Histone H3	ratio	relative expression
A	737.14	1109.1	0.664629	1
B	197.54	1105.6	0.178672	0.26883
C	729.87	1058.8	0.689337	1.03718
D	680.6	1029.3	0.661226	0.99488
E	177.67	943.62	0.188286	0.283294
F	456.09	954.18	0.477992	0.719186
Sample3	Nrf2	Histone H3	ratio	relative expression
A	1062.8	1002.2	1.06047	1
B	217.31	951.93	0.228284	0.215267
C	989.43	877.87	1.12708	1.06282
D	923.59	870.17	1.06139	1.00087
E	197	967.77	0.203561	0.191954
F	657.35	979.35	0.67121	0.632939
Sample1	HO-1	β-actin	ratio	relative expression
A	986.65	1039.3	0.949341	1
B	313.98	979	0.320715	0.337829
C	990.49	946.01	1.04702	1.10289
D	997.69	981.8	1.01618	1.07041
E	178.11	887.01	0.200798	0.211513
F	357.27	970.13	0.36827	0.387922
Sample2	HO-1	β-actin	ratio	relative expression
A	1135.9	738.07	1.53901	1
B	268.5	741.97	0.361874	0.235134
C	1122.5	845.97	1.32688	0.862162
D	1240.3	813.84	1.52401	0.990251
E	187.01	764.72	0.244547	0.158899
F	843.7	906.1	0.931133	0.605019
Sample3	HO-1	β-actin	ratio	relative expression
A	1130.7	1130.4	1.00027	1
B	251.82	1172.6	0.214754	0.214697
C	1039.8	1157	0.898704	0.898465
D	909.9	1090.4	0.834464	0.834243
E	222.17	1101.7	0.201661	0.201608
F	522.14	1177.7	0.443356	0.443238
Sample1	Bcl-2	β-actin	ratio	relative expression
A	926.04	1144.5	0.809122	1
B	124.08	1073	0.115638	0.142918
C	723.87	1031.5	0.701764	0.867316
D	731.36	1029.3	0.710541	0.878163
E	125.32	1019	0.122983	0.151996
F	426.78	1025.4	0.416208	0.514395
Sample2	Bcl-2	β-actin	ratio	relative expression
A	805.61	1257.9	0.64044	1
B	136.28	1221.8	0.11154	0.174162
C	724.13	1234	0.586815	0.916268
D	768.39	1293.1	0.594223	0.927835
E	117.54	1296.5	0.0906595	0.141558
F	471.85	1203.3	0.39213	0.612282
Sample3	Bcl-2	β-actin	ratio	relative expression
A	1058.8	1304.6	0.81159	1
B	163.47	1310.4	0.124748	0.153708
C	1108.9	1303.2	0.850905	1.04844
D	991.15	1313.8	0.754415	0.929552
E	174.69	1288.5	0.135576	0.16705
F	482.48	1351.8	0.356917	0.439775
Sample1	Bax	β-actin	ratio	relative expression
A	204.82	989.42	0.20701	1
B	909.07	948.31	0.958621	4.63079
C	216.53	935.21	0.231531	1.11845
D	193.47	1004.4	0.192622	0.930498
E	1051.8	956.47	1.09967	5.31215
F	437.06	1042.1	0.419403	2.026
Sample2	Bax	β-actin	ratio	relative expression
A	237.92	1288	0.18472	1
B	1257.6	1324.2	0.949705	5.14131
C	230.51	1287.8	0.178995	0.969006
D	250.49	1228	0.203982	1.10427
E	1368.2	1231.2	1.11127	6.01597
F	404.43	1250.5	0.323415	1.75083
Sample3	Bax	β-actin	ratio	relative expression
A	300.7	1190.5	0.252583	1
B	978.2	1206.7	0.810641	3.2094
C	300.17	1163.2	0.258055	1.02167
D	312.97	1018.9	0.307165	1.21609
E	1089.3	1082.8	1.006	3.98286
F	571.81	1054.1	0.542463	2.14766
Sample1	Caspase3	cleaved caspase 3	ratio	relative expression
A	2092.2	216.75	0.103599	1
B	2076.8	1167.8	0.562307	5.42773
C	1770	310.85	0.175621	1.6952
D	1806.7	232.98	0.128953	1.24473
E	1782.8	1251.4	0.70193	6.77544
F	1884.3	404.12	0.214467	2.07016
Sample2	Caspase3	cleaved caspase 3	ratio	relative expression
A	1267.7	155.53	0.122687	1
B	1522.3	1047	0.687775	5.60594
C	1229.7	163.23	0.13274	1.08194
D	1304.6	164.41	0.126023	1.0272
E	1566.3	1095.1	0.699164	5.69877
F	1590.6	414.08	0.260329	2.1219
Sample3	Caspase3	cleaved caspase 3	ratio	relative expression
A	1242.7	166.57	0.134039	1
B	1202.9	963.27	0.80079	5.97431
C	1186.1	172.93	0.145797	1.08772
D	1180.2	179.53	0.152118	1.13488
E	1009.2	932.26	0.923761	6.89175
F	1022.7	270.3	0.2643	1.97182
Sample1	NLRP3	β-actin	ratio	relative expression
A	519.1	950.04	0.546398	1
B	1771.4	962.82	1.8398	3.36715
C	553.79	966.22	0.573151	1.04896
D	564.3	1029.1	0.548343	1.00356
E	1688.7	1007.5	1.67613	3.0676
F	872.14	1002.9	0.869618	1.59155
Sample2	NLRP3	β-actin	ratio	relative expression
A	316.78	1440.4	0.219925	1
B	1267.7	1391.2	0.911228	4.14336
C	322.45	1400.8	0.23019	1.04667
D	445.98	1444.6	0.308722	1.40376
E	1341.9	1509.6	0.888911	4.04188
F	746.43	1458.4	0.511814	2.32722
Sample3	NLRP3	β-actin	ratio	relative expression
A	326.43	1191.8	0.273897	1
B	1567.7	1163.4	1.34752	4.9198
C	319.47	1140.7	0.280065	1.02252
D	331.45	1194.3	0.277527	1.01325
E	1487.1	1034.1	1.43806	5.25038
F	852.2	1158.7	0.735479	2.68524
Sample1	Caspase1	cleaved caspase 1	ratio	cleaved/total relative expression
A	1113.6	171.76	1	1
B	1055.2	1003.2	5.84071	5.84071
C	1023.8	188.65	1.09833	1.09833
D	1075.9	188.23	1.09589	1.09589
E	1019.7	1016.2	5.91639	5.91639
F	1032.1	360.9	2.10119	2.10119
Sample2	Caspase1	cleaved caspase 1	ratio	cleaved/total relative expression
A	1413.6	189.31	1.10218	1
B	1328.3	1079	6.28202	5.69965
C	1358	150.84	0.878202	0.796788
D	1436.8	162.86	0.948184	0.860282
E	1524.2	1111	6.46833	5.86868
F	1314.4	609.72	3.54984	3.22075
Sample3	Caspase1	cleaved caspase 1	ratio	cleaved/total relative expression
A	1279.5	126.97	0.739229	1
B	1141.9	909.64	5.29599	7.16421
C	1227.8	149	0.86749	1.17351
D	1292.8	132.23	0.769853	1.04143
E	1309.9	826.06	4.80939	6.50595
F	1252.3	303.53	1.76718	2.39056
Sample1	IL-1β	β-actin	ratio	relative expression
A	88.99	630.24	0.1412	1
B	511.33	587.61	0.870186	6.16278
C	86.94	630.05	0.137989	0.977258
D	88.94	585.25	0.151969	1.07627
E	526.43	547.41	0.961674	6.81071
F	204.3	605.2	0.337574	2.39075
Sample2	IL-1β	β-actin	ratio	relative expression
A	87.74	409.08	0.214481	1
B	677.19	384.18	1.76269	8.21838
C	65.37	335.52	0.194832	0.908387
D	88.06	397.75	0.221395	1.03224
E	693.34	434.18	1.5969	7.44538
F	240.05	410.77	0.58439	2.72467
Sample3	IL-1β	β-actin	ratio	relative expression
A	78.21	693.39	0.112794	1
B	630.37	707.24	0.89131	7.90213
C	93.29	672.73	0.138674	1.22945
D	95.61	710.87	0.134497	1.19242
E	633.71	720.1	0.880031	7.80213
F	221.84	734.57	0.302	2.67745
Sample1	IL-18	β-actin	ratio	relative expression
A	234.33	1046.7	0.223875	1
B	994.84	1058	0.940302	4.20012
C	225.34	1051.7	0.214263	0.957063
D	225.19	1115	0.201964	0.902129
E	879.57	1074.3	0.818738	3.65712
F	490.83	1074.6	0.456756	2.04023
Sample2	IL-18	β-actin	ratio	relative expression
A	327.03	1124	0.290952	1
B	1016.6	1068.6	0.951338	3.26974
C	312.13	1056	0.295578	1.0159
D	267.54	952.07	0.281009	0.965825
E	1034	1104.3	0.93634	3.21819
F	646.8	1100.3	0.58784	2.0204
Sample3	IL-18	β-actin	ratio	relative expression
A	198.77	1119.8	0.177505	1
B	835.37	1155.6	0.722889	4.0725
C	206.58	1130.6	0.182717	1.02936
D	189.84	1095.7	0.173259	0.976081
E	795.11	1071.8	0.741845	4.1793
F	512.94	1083.1	0.473585	2.66801
Sample1	GSDMD -N	β-actin	ratio	relative expression
A	122.59	1047.4	0.117042	1
B	708.97	1072.3	0.661168	5.64897
C	116.13	1091.6	0.106385	0.908947
D	110.75	1038.8	0.106613	0.910897
E	758.48	1073.2	0.706746	6.03839
F	209.32	1062.5	0.197007	1.68321
Sample2	GSDMD -N	β-actin	ratio	relative expression
A	138.01	1125.4	0.122632	1
B	753.04	1137.1	0.662246	5.40027
C	124.08	1114.4	0.111342	0.90794
D	101.11	967.53	0.104503	0.85217
E	600.3	1002.7	0.598684	4.88195
F	218.12	1049.3	0.207872	1.69509
Sample3	GSDMD -N	β-actin	ratio	relative expression
A	206.25	626.3	0.329315	1
B	903.64	653.13	1.38355	4.20131
C	170.3	634.35	0.268464	0.815219
D	186.25	613.09	0.303789	0.922488
E	965.19	616.23	1.56628	4.75618
F	407.52	588.4	0.69259	2.10312

## Sheet: WB(2)
Groups
2
A:Control
B：OGD/R
C：OGD/R+NC
D：OGD/R+CLIC1 sliencing
E：OGD/R+CLIC1 sliencing+Nrf2/HO-1 inhibition
F：OGD/R+CLIC1 sliencing+NLRP3 activation
Sample1	CLIC1	β-actin	ratio	relative expression
A	229.62	1234.9	0.185942	1
B	1147.4	1306.7	0.87809	4.72238
C	1210.6	1284.8	0.942248	5.06742
D	302.5	1208.5	0.25031	1.34617
E	289.87	1277.8	0.226851	1.22001
F	275	1203.7	0.228462	1.22867
Sample2	CLIC1	β-actin	ratio	relative expression
A	297.78	1287.4	0.231303	1
B	1274.6	1354.5	0.941011	4.0683
C	1185.9	1197.4	0.990396	4.2818
D	380.02	1252.3	0.303458	1.31195
E	383.09	1157.7	0.330906	1.43061
F	372.27	1174.6	0.316933	1.37021
Sample3	CLIC1	β-actin	ratio	relative expression
A	229.37	1656.8	0.138442	1
B	1081.8	1509.2	0.716804	5.17766
C	1075.7	1504.1	0.715179	5.16592
D	308.37	1321.3	0.233384	1.68579
E	302.86	1443.2	0.209853	1.51582
F	312.45	1442.5	0.216603	1.56458
Sample1	核Nrf2	Histone H3	ratio	relative expression
A	1053.8	877.71	1.20062	1
B	259.99	884.37	0.293983	0.244859
C	293.08	871.66	0.336232	0.280048
D	684.55	854.1	0.801487	0.667558
E	95.102	771.65	0.123245	0.102651
F	341.47	771.53	0.442588	0.368632
Sample2	核Nrf2	Histone H3	ratio	relative expression
A	1002	861.41	1.16321	1
B	235.5	902.1	0.261058	0.224429
C	219.96	852	0.258169	0.221945
D	771.13	840.69	0.917258	0.788558
E	105.13	850.7	0.123581	0.106241
F	330.37	790.68	0.41783	0.359205
Sample3	核Nrf2	Histone H3	ratio	relative expression
A	1715.1	972.94	1.7628	1
B	518.05	931.36	0.55623	0.315537
C	494.98	826.93	0.598575	0.339559
D	1041.3	872.86	1.19297	0.676749
E	208.49	911.64	0.228698	0.129735
F	609.27	860.14	0.708338	0.401825
Sample1	HO-1	β-actin	ratio	relative expression
A	1217	1182.6	1.02909	1
B	196.86	1176.6	0.167313	0.162583
C	225.58	1193.4	0.189023	0.18368
D	755.82	1219.4	0.619829	0.602309
E	81.877	1199.7	0.0682479	0.0663188
F	425.5	1215.1	0.350177	0.340279
Sample2	HO-1	β-actin	ratio	relative expression
A	955.23	780.16	1.2244	1
B	183.89	840.59	0.218763	0.178669
C	193.39	794.44	0.243429	0.198815
D	528.55	878.3	0.601788	0.491495
E	69.84	924.73	0.0755247	0.0616829
F	285.38	834.7	0.341895	0.279234
Sample3	HO-1	β-actin	ratio	relative expression
A	1119.4	723.59	1.54701	1
B	223.92	711.82	0.314574	0.203343
C	209.74	749.75	0.279747	0.180831
D	725.83	732.46	0.990948	0.640558
E	87.75	721.78	0.121574	0.0785868
F	316.11	654.49	0.482987	0.312207
Sample1	Bcl-2	β-actin	ratio	relative expression
A	1767.3	1720.4	1.02726	1
B	421.31	1660.1	0.253786	0.247051
C	407.79	1554.5	0.262329	0.255367
D	1020.7	1587.7	0.64288	0.625819
E	790.76	1667.8	0.474134	0.461551
F	788.21	1573.9	0.500801	0.48751
Sample2	Bcl-2	β-actin	ratio	relative expression
A	1311.7	1389.8	0.943805	1
B	367.24	1377.2	0.266657	0.282534
C	328.83	1357.4	0.24225	0.256674
D	902.33	1486	0.607221	0.643375
E	413.6	1400.9	0.295239	0.312818
F	382.59	1412.6	0.270841	0.286967
Sample3	Bcl-2	β-actin	ratio	relative expression
A	657.39	1484.4	0.442866	1
B	146.67	1437.6	0.102024	0.230373
C	167.24	1296.6	0.128983	0.291247
D	420.26	1290.8	0.325581	0.735169
E	236.12	1330.7	0.17744	0.400664
F	227.51	1182.3	0.19243	0.434511
Sample1	Bax	β-actin	ratio	relative expression
A	134.11	1155.1	0.116103	1
B	719.4	1126.9	0.638388	5.49849
C	728.85	1146.4	0.635773	5.47596
D	187.41	1123.6	0.166794	1.43661
E	334.4	1096.6	0.304943	2.62649
F	386.16	1095.2	0.352593	3.03691
Sample2	Bax	β-actin	ratio	relative expression
A	144.95	1194	0.121399	1
B	726.31	1202.6	0.60395	4.97493
C	734.47	1217.8	0.603112	4.96803
D	246.67	1200	0.205558	1.69325
E	504.23	1150.4	0.438308	3.61049
F	575.92	1215.9	0.473657	3.90167
Sample3	Bax	β-actin	ratio	relative expression
A	130.16	1173.6	0.110907	1
B	933.3	1183.1	0.78886	7.11283
C	947.3	1131.1	0.837503	7.55143
D	274.87	1190.8	0.230828	2.08128
E	493.02	1183.1	0.416719	3.75738
F	838.63	1216.5	0.689379	6.21585
Sample1	Caspase3	cleaved caspase 3	ratio	cleaved/total relative expression
A	1861.2	173.37	0.0931496	1
B	1729.2	1225.7	0.708825	7.60953
C	1643.6	1264.3	0.769226	8.25797
D	1716.7	276.62	0.161135	1.72985
E	1544.7	408.19	0.264252	2.83686
F	1671.7	721.75	0.431746	4.63498
Sample2	Caspase3	cleaved caspase 3	ratio	cleaved/total relative expression
A	1503	138.33	0.0920359	1
B	1505.8	801.04	0.53197	5.78002
C	1459.5	739.08	0.506393	5.50212
D	1412.4	215.88	0.152846	1.66072
E	1438.3	378.94	0.263464	2.86262
F	1323.8	533.33	0.402878	4.3774
Sample3	Caspase3	cleaved caspase 3	ratio	cleaved/total relative expression
A	835.23	148.22	0.17746	1
B	825.14	949.89	1.15119	6.48702
C	849.14	910.23	1.07194	6.04048
D	823.43	222.63	0.270369	1.52355
E	869.15	334.85	0.385261	2.17098
F	826.98	463.72	0.560739	3.1598
Sample1	NLRP3	β-actin	ratio	relative expression
A	236.89	1303.4	0.181748	1
B	1106.7	1253	0.88324	4.8597
C	1120.7	1307.5	0.857132	4.71605
D	586.27	1373.1	0.426968	2.34924
E	1041.4	1407.3	0.739999	4.07157
F	1576.2	1304.3	1.20846	6.64913
Sample2	NLRP3	β-actin	ratio	relative expression
A	305.33	529.11	0.577063	1
B	1230.3	488.3	2.51956	4.36617
C	1241.6	531.12	2.3377	4.05103
D	713.81	552.25	1.29255	2.23987
E	886.16	457.27	1.93794	3.35827
F	1812.3	570.32	3.17769	5.50666
Sample3	NLRP3	β-actin	ratio	relative expression
A	163.52	1391.9	0.11748	1
B	809.47	1328.6	0.609265	5.18613
C	849.54	1262.6	0.67285	5.72737
D	271.1	1233	0.21987	1.87156
E	622.3	1233.8	0.504377	4.29331
F	1159.7	1296.2	0.894692	7.61572
Sample1	Caspase1	cleaved caspase 1	ratio	cleaved/总 relative expression
A	1039.5	82.14	0.0790188	1
B	1091.5	584.4	0.53541	6.77573
C	1126.5	642.43	0.570289	7.21713
D	1034.8	145.84	0.140935	1.78357
E	989.54	457.68	0.462518	5.85327
F	938.86	717.62	0.764353	9.67305
Sample2	Caspase1	cleaved caspase 1	ratio	cleaved/总 relative expression
A	1992.1	137.39	0.0689674	1
B	1850.7	891.52	0.48172	6.98475
C	1807.3	814.74	0.450805	6.53649
D	1786.6	179.9	0.100694	1.46002
E	1738.1	544.21	0.313106	4.53992
F	1702	1161.5	0.682432	9.895
Sample3	Caspase1	cleaved caspase 1	ratio	cleaved/总 relative expression
A	1320.4	149.33	0.113095	1
B	1272.9	1022.6	0.803362	7.10346
C	1249.3	1031.8	0.825903	7.30276
D	1306.2	285.43	0.218519	1.93218
E	1230.7	731	0.593971	5.25199
F	1297.9	1267	0.976192	8.63165
Sample1	IL-1β	β-actin	ratio	relative expression
A	134.42	1298	0.103559	1
B	998	1252.2	0.796997	7.69605
C	925.3	1243.2	0.744289	7.18708
D	262.51	1256	0.209005	2.01821
E	798.42	1337.3	0.597039	5.76519
F	1495.3	1313	1.13884	10.997
Sample2	IL-1β	β-actin	ratio	relative expression
A	159.48	639.64	0.249328	1
B	1127.8	608.04	1.85481	7.43925
C	1059.9	586.36	1.80759	7.24987
D	269.09	639.8	0.420585	1.68687
E	676.74	809.85	0.835636	3.35156
F	1532.2	744.81	2.05717	8.25086
Sample3	IL-1β	β-actin	ratio	relative expression
A	78.98	982.1	0.0804195	1
B	592.68	1100.3	0.538653	6.69804
C	600.71	1041.5	0.576774	7.17206
D	95.93	939.69	0.102087	1.26943
E	316.08	840.92	0.375874	4.67392
F	985.1	881.88	1.11705	13.8902
Sample1	IL-18	β-actin	ratio	relative expression
A	156.2	1332	0.117267	1
B	774.6	1333.7	0.58079	4.95271
C	710	1184	0.599662	5.11364
D	215.55	1164.7	0.185069	1.57818
E	502.21	1246.6	0.402864	3.43543
F	1274	1284.3	0.99198	8.45914
Sample2	IL-18	β-actin	ratio	relative expression
A	213.2	954.56	0.223349	1
B	845.31	971.19	0.870386	3.89698
C	883.74	1005.3	0.879081	3.93591
D	443.97	978.7	0.453632	2.03105
E	783.16	859.8	0.910863	4.07821
F	1546.2	868.48	1.78035	7.97117
Sample3	IL-18	β-actin	ratio	relative expression
A	190.49	1062.6	0.179268	1
B	974.7	1048.9	0.929259	5.18364
C	898.78	1047.2	0.85827	4.78764
D	322.13	1077.2	0.299044	1.66814
E	752.91	1036.1	0.726677	4.05358
F	1161.3	1107.7	1.04839	5.84817
Sample1	GSDMD -N	β-actin	ratio	relative expression
A	268.49	1186.5	0.226287	1
B	1117.3	1200.5	0.930696	4.11289
C	1117.4	1243.2	0.89881	3.97198
D	372.93	1297.6	0.2874	1.27007
E	727.32	1305.6	0.557077	2.46181
F	1546.4	1103.5	1.40136	6.19283
Sample2	GSDMD -N	β-actin	ratio	relative expression
A	154.17	972.7	0.158497	1
B	822.91	985.8	0.834764	5.26675
C	861.12	1043.2	0.82546	5.20805
D	263.1	1086.4	0.242176	1.52795
E	562.7	1058.6	0.531551	3.3537
F	1497.3	1045.2	1.43255	9.03834
Sample3	GSDMD -N	β-actin	ratio	relative expression
A	140.14	814.25	0.172109	1
B	753.84	837.72	0.899871	5.22849
C	733.04	911.47	0.804239	4.67284
D	301.57	929.11	0.324579	1.88589
E	537	980.41	0.54773	3.18245
F	1174.62	955.73	1.22903	7.14098
