# Supplementary material for: CLIC1 down-regulates Nrf2/HO-1 signalling pathway promoting the apoptosis and pyroptosis in OGD/R-treated HT22 cells
Source: PLoS One. 2025 Sep 18;20(9):e0332698. doi: 10.1371/journal.pone.0332698 (PMC12445528; doi:10.1371/journal.pone.0332698)
Supplement: S4 File — (XLSX) [file pone.0332698.s004.xlsx]

## Sheet: IL-1β
IL-1β(pg/mL)	0	15.625	31.25	62.5	125	250	500	1000
rep1	0.072	0.14	0.209	0.354	0.566	1.031	1.63	2.665
rep2	0.075	0.133	0.207	0.352	0.569	1.034	1.628	2.66
MEAN	0.0735	0.1365	0.208	0.353	0.5675	1.0325	1.629	2.6625
zeroing	0	0.063	0.1345	0.2795	0.494	0.959	1.5555	2.589
		OD	zeroing	IL-1β(pg/mL)	MEAN	STDEV
A:Control	1	0.229	0.1555	35.0786	35.8377	0.695787
	2	0.233	0.1595	35.9892
	3	0.235	0.1615	36.4453
B: OGD/R	1	0.621	0.5475	134.932	135.779	0.847575
	2	0.627	0.5535	136.627
	3	0.624	0.5505	135.779
C: NC	1	0.24	0.1665	37.5879	38.2757	0.687918
	2	0.243	0.1695	38.2752
	3	0.246	0.1725	38.9638
D: CLIC1 sliencing	1	0.208	0.1345	30.3351	29.4391	0.807482
	2	0.201	0.1275	28.7676
	3	0.203	0.1295	29.2147
E: OGD/R+NC	1	0.647	0.5735	142.314	142.41	0.719294
	2	0.645	0.5715	141.743
	3	0.65	0.5765	143.172
F: OGD/R+CLIC1 sliencing	1	0.412	0.3385	79.0227	78.5173	0.505266
	2	0.408	0.3345	78.0122
	3	0.41	0.3365	78.5171
		OD	zeroing	IL-1β(pg/mL)	MEAN	STDEV
A:Control	1	0.216	0.1425	32.1349	31.3843	0.687801
	2	0.21	0.1365	30.7842
	3	0.212	0.1385	31.2339
B：OGD/R	1	0.589	0.5155	125.976	125.237	0.846851
	2	0.583	0.5095	124.313
	3	0.587	0.5135	125.421
C：OGD/R+NC	1	0.562	0.4885	118.531	119.628	1.09769
	2	0.57	0.4965	120.726
	3	0.566	0.4925	119.628
D：OGD/R+CLIC1 sliencing	1	0.343	0.2695	61.9043	62.5538	0.613078
	2	0.348	0.2745	63.1224
	3	0.346	0.2725	62.6347
E：OGD/R+CLIC1 sliencing+Nrf2/HO-1 inhibition	1	0.472	0.3985	94.4489	95.2338	0.785137
	2	0.475	0.4015	95.2334
	3	0.478	0.4045	96.0191
F：OGD/R+CLIC1 sliencing+NLRP3 activation	1	0.54	0.4665	112.54	112.54	0.812375
	2	0.543	0.4695	113.353
	3	0.537	0.4635	111.728

## Sheet: IL-18
IL-18（pg/ml）	0	62.5	125	250	500	1000	2000	4000
A450	0.056	0.1	0.159	0.231	0.405	0.77	1.402	2.249
	0.052	0.095	0.157	0.233	0.408	0.777	1.408	2.243
Mean	0.054	0.0975	0.158	0.232	0.4065	0.7735	1.405	2.246
A570	0.033	0.037	0.035	0.031	0.034	0.038	0.036	0.033
	0.039	0.03	0.033	0.038	0.037	0.032	0.034	0.037
Mean	0.036	0.0335	0.034	0.0345	0.0355	0.035	0.035	0.035
A450-A570	0.018	0.064	0.124	0.1975	0.371	0.7385	1.37	2.211
zeroing	0	0.046	0.106	0.1795	0.353	0.7205	1.352	2.193
		A450	A570	A450-A570	zeroing	IL-18（pg/ml）	MEAN	STDEV
A:Control	1	0.069	0.036	0.033	0.015	60.5656	60.2329	5.61513
	2	0.07	0.032	0.038	0.02	65.6743
	3	0.066	0.039	0.027	0.009	54.4588
B: OGD/R	1	0.176	0.031	0.145	0.127	179.293	178.93	3.86228
	2	0.181	0.04	0.141	0.123	174.898
	3	0.182	0.034	0.148	0.13	182.597
C: NC	1	0.065	0.038	0.027	0.009	54.4588	58.8706	4.11583
	2	0.068	0.033	0.035	0.017	62.6069
	3	0.063	0.031	0.032	0.014	59.546
D: CLIC1 sliencing	1	0.06	0.035	0.025	0.007	52.429	53.1092	4.10224
	2	0.061	0.039	0.022	0.004	49.3895
	3	0.062	0.032	0.03	0.012	57.509
E: OGD/R+NC	1	0.172	0.034	0.138	0.12	171.61	170.162	7.75815
	2	0.169	0.04	0.129	0.111	161.782
	3	0.175	0.032	0.143	0.125	177.094
F: OGD/R+CLIC1 sliencing	1	0.11	0.036	0.074	0.056	102.986	108.247	5.26452
	2	0.117	0.038	0.079	0.061	108.241
	3	0.115	0.031	0.084	0.066	113.515
		A450	A570	A450-A570	zeroing	IL-18（pg/ml）	MEAN	STDEV
A:Control	1	0.072	0.035	0.037	0.019	64.6511	64.3132	3.59054
	2	0.072	0.039	0.033	0.015	60.5656
	3	0.07	0.03	0.04	0.022	67.7228
B：OGD/R	1	0.187	0.034	0.153	0.135	188.118	185.173	3.37177
	2	0.184	0.037	0.147	0.129	181.495
	3	0.183	0.032	0.151	0.133	185.907
C：OGD/R+NC	1	0.19	0.039	0.151	0.133	185.907	192.556	6.65273
	2	0.194	0.031	0.163	0.145	199.213
	3	0.188	0.031	0.157	0.139	192.547
D：OGD/R+CLIC1 sliencing	1	0.11	0.036	0.074	0.056	102.986	102.643	5.77692
	2	0.106	0.038	0.068	0.05	96.7026
	3	0.111	0.032	0.079	0.061	108.241
E：OGD/R+CLIC1 sliencing+Nrf2/HO-1 inhibition	1	0.151	0.033	0.118	0.1	149.849	148.418	6.59408
	2	0.15	0.04	0.11	0.092	141.225
	3	0.154	0.032	0.122	0.104	154.178
F：OGD/R+CLIC1 sliencing+NLRP3 activation	1	0.2	0.037	0.163	0.145	199.213	200.331	5.10643
	2	0.202	0.033	0.169	0.151	205.904
	3	0.198	0.038	0.16	0.142	195.877

## Sheet: SOD
	Rep1	Rep2	Rep3	MEAN
Control OD value	0.426	0.424	0.421	0.423667
Protein concentration: 1 mg/ml		OD	SOD activity (U/mg prot)	MEAN	STDEV
A:Control	1	0.233	60.3053	61.1487	0.79597
	2	0.228	61.8867
	3	0.23	61.2541
B: OGD/R	1	0.233	20.7018	20.3037	0.381306
	2	0.24	19.9418
	3	0.237	20.2675
C: NC	1	0.22	64.417	63.3627	0.966271
	2	0.226	62.5193
	3	0.224	63.1518
D: CLIC1 sliencing	1	0.212	66.9473	65.7876	1.27826
	2	0.215	65.9984
	3	0.22	64.417
E: OGD/R+NC	1	0.233	20.7018	21.0637	0.331705
	2	0.227	21.3533
	3	0.229	21.1361
F: OGD/R+CLIC1 sliencing	1	0.22	40.6212	40.6876	0.501936
	2	0.217	41.2195
	3	0.222	40.2223

## Sheet: SOD (2)
	Rep1	Rep2	Rep3	MEAN
Control OD value	0.428	0.43	0.426	0.428
Protein concentration: 1 mg/ml		OD	SOD activity (U/mg prot)	MEAN	STDEV
A:Control	1	0.235	60.4252	59.1729	1.12884
	2	0.242	58.2336
	3	0.24	58.8598
B：OGD/R	1	0.236	17.3458	17.1952	0.188063
	2	0.237	17.2555
	3	0.24	16.9844
C：OGD/R+NC	1	0.223	18.5202	18.2191	0.317273
	2	0.23	17.8879
	3	0.226	18.2492
D：OGD/R+CLIC1 sliencing	1	0.223	40.4731	40.5389	0.496854
	2	0.22	41.0654
	3	0.225	40.0783
E：OGD/R+CLIC1 sliencing+Nrf2/HO-1 inhibition	1	0.222	22.1402	22.5701	0.387513
	2	0.217	22.6776
	3	0.215	22.8925
F：OGD/R+CLIC1 sliencing+NLRP3 activation	1	0.222	27.4346	26.9463	0.538231
	2	0.23	26.3692
	3	0.225	27.035

## Sheet: CAT
Protein concentration: 1 mg/ml		Control	Measured	CAT activity（U/mg prot）	MEAN	STDEV
A:Control	1	0.726	0.311	18.7442	18.5033	0.227334
	2	0.722	0.317	18.2925
	3	0.729	0.32	18.4732
B: OGD/R	1	0.72	0.601	5.37483	5.5555	0.20698
	2	0.727	0.599	5.78133
	3	0.725	0.603	5.51033
C: NC	1	0.722	0.34	17.2537	17.2687	0.0689932
	2	0.73	0.346	17.344
	3	0.728	0.347	17.2085
D: CLIC1 sliencing	1	0.725	0.299	19.241	19.2862	0.0451667
	2	0.724	0.296	19.3313
	3	0.728	0.301	19.2862
E: OGD/R+NC	1	0.721	0.59	5.91683	5.91683	0.180667
	2	0.724	0.597	5.73617
	3	0.729	0.594	6.0975
F: OGD/R+CLIC1 sliencing	1	0.723	0.468	11.5175	11.8186	0.344966
	2	0.726	0.466	11.7433
	3	0.73	0.46	12.195

## Sheet: CAT (2)
Protein concentration: 1 mg/ml		Control	Measured	CAT activity（U/mg prot）	MEAN	STDEV
A:Control	1	0.73	0.335	17.8408	17.8258	0.113667
	2	0.738	0.341	17.9312
	3	0.732	0.34	17.7053
B：OGD/R	1	0.735	0.627	4.878	5.02856	0.15862
	2	0.731	0.62	5.0135
	3	0.737	0.622	5.19417
C：OGD/R+NC	1	0.733	0.613	5.42	5.51033	0.0903333
	2	0.74	0.618	5.51033
	3	0.735	0.611	5.60067
D：OGD/R+CLIC1 sliencing	1	0.732	0.483	11.2465	11.5175	0.251477
	2	0.739	0.479	11.7433
	3	0.734	0.478	11.5627
E：OGD/R+CLIC1 sliencing+Nrf2/HO-1 inhibition	1	0.74	0.575	7.4525	7.24172	0.227334
	2	0.734	0.579	7.00083
	3	0.733	0.572	7.27183
F：OGD/R+CLIC1 sliencing+NLRP3 activation	1	0.738	0.547	8.62683	8.62683	0.1355
	2	0.731	0.543	8.49133
	3	0.734	0.54	8.76233

## Sheet: GPX
	rep1	rep2	rep3	MEAN
Standard tube	0.18	0.182	0.188	0.183333
Blank tube	0.048	0.045	0.043	0.0453333
Protein concentration：1 mg/ml		non-enzymatic tube	enzymatic tube	GSH-PX activity（U/mgprot）	MEAN	STDEV
A:Control	1	0.343	0.238	15.2174	15.3623	0.664141
	2	0.349	0.238	16.087
	3	0.342	0.24	14.7826
B: OGD/R	1	0.347	0.31	5.36232	5.36232	0.57971
	2	0.35	0.309	5.94203
	3	0.342	0.309	4.78261
C: NC	1	0.345	0.232	16.3768	16.1836	1.0282
	2	0.348	0.23	17.1014
	3	0.34	0.236	15.0725
D: CLIC1 sliencing	1	0.343	0.231	16.2319	16.9082	0.729453
	2	0.348	0.226	17.6812
	3	0.344	0.228	16.8116
E: OGD/R+NC	1	0.34	0.303	5.36232	5.84541	0.508969
	2	0.347	0.307	5.7971
	3	0.349	0.305	6.37681
F: OGD/R+CLIC1 sliencing	1	0.349	0.27	11.4493	10.628	0.873582
	2	0.344	0.277	9.71014
	3	0.346	0.272	10.7246

## Sheet: GPX (2)
	rep1	rep2	rep3	MEAN
Standard tube	0.175	0.171	0.179	0.175
Blank tube	0.05	0.044	0.047	0.047
Protein concentration：1 mg/ml		non-enzymatic tube	enzymatic tube	GSH-PX activity（U/mgprot）	MEAN	STDEV
A:Control	1	0.34	0.238	15.9375	15.8333	0.477352
	2	0.338	0.24	15.3125
	3	0.342	0.238	16.25
B：OGD/R	1	0.335	0.302	5.15625	5.625	0.46875
	2	0.337	0.301	5.625
	3	0.341	0.302	6.09375
C：OGD/R+NC	1	0.339	0.303	5.625	5.9375	0.3125
	2	0.344	0.306	5.9375
	3	0.341	0.301	6.25
D：OGD/R+CLIC1 sliencing	1	0.343	0.268	11.7188	10.9375	0.78125
	2	0.34	0.27	10.9375
	3	0.336	0.271	10.1563
E：OGD/R+CLIC1 sliencing+Nrf2/HO-1 inhibition	1	0.342	0.295	7.34375	7.1875	0.15625
	2	0.335	0.29	7.03125
	3	0.339	0.293	7.1875
F：OGD/R+CLIC1 sliencing+NLRP3 activation	1	0.337	0.287	7.8125	8.59375	0.716027
	2	0.337	0.281	8.75
	3	0.342	0.283	9.21875

## Sheet: LDH
	rep1	rep2	rep3	MEAN
Standard OD	0.074	0.079	0.071	0.0746667
Blank OD	0.245	0.24	0.242	0.242333
		Measured OD	Control OD	LDH(U/L)	Mean	STDEV
A:Control	1	0.128	0.072	66.7992	62.4254	4.18913
	2	0.132	0.08	62.0278
	3	0.127	0.078	58.4493
B: OGD/R	1	0.241	0.075	198.012	202.783	4.77137
	2	0.247	0.073	207.555
	3	0.249	0.079	202.783
C: NC	1	0.125	0.071	64.4135	60.835	4.30086
	2	0.13	0.078	62.0278
	3	0.123	0.076	56.0636
D: CLIC1 sliencing	1	0.124	0.08	52.4851	56.0636	3.57853
	2	0.123	0.073	59.6421
	3	0.123	0.076	56.0636
E: OGD/R+NC	1	0.24	0.071	201.59	195.626	5.96421
	2	0.238	0.079	189.662
	3	0.236	0.072	195.626
F: OGD/R+CLIC1 sliencing	1	0.164	0.074	107.356	110.934	3.57853
	2	0.17	0.077	110.934
	3	0.168	0.072	114.513

## Sheet: LDH (2)
	rep1	rep2	rep3	MEAN
Standard OD	0.08	0.076	0.078	0.078
Blank OD	0.248	0.251	0.246	0.248333
		Measured OD	Control OD	LDH(U/L)	Mean	STDEV
A:Control	1	0.131	0.077	63.4051	65.7534	2.34834
	2	0.13	0.074	65.7534
	3	0.128	0.07	68.1018
B：OGD/R	1	0.237	0.072	193.738	189.432	4.12354
	2	0.24	0.079	189.041
	3	0.234	0.076	185.519
C：OGD/R+NC	1	0.244	0.08	192.564	197.26	4.69667
	2	0.245	0.073	201.957
	3	0.241	0.073	197.26
D：OGD/R+CLIC1 sliencing	1	0.163	0.078	99.8043	105.284	5.29462
	2	0.164	0.07	110.372
	3	0.165	0.075	105.675
E：OGD/R+CLIC1 sliencing+Nrf2/HO-1 inhibition	1	0.211	0.071	164.384	158.513	5.87084
	2	0.209	0.074	158.513
	3	0.208	0.078	152.642
F：OGD/R+CLIC1 sliencing+NLRP3 activation	1	0.214	0.079	158.513	165.166	6.46681
	2	0.218	0.077	165.558
	3	0.217	0.071	171.429
