# Supplementary material for: CLIC1 down-regulates Nrf2/HO-1 signalling pathway promoting the apoptosis and pyroptosis in OGD/R-treated HT22 cells
Source: PLoS One. 2025 Sep 18;20(9):e0332698. doi: 10.1371/journal.pone.0332698 (PMC12445528; doi:10.1371/journal.pone.0332698)
Supplement: S5 File — (XLSX) [file pone.0332698.s005.xlsx]

## Sheet: ROS
Groups
1	MFI
A:Control	69562
B：OGD/R	104671
C：NC	68398
D：CLIC1 sliencing	61409
E：OGD/R+NC	102180
F：OGD/R+CLIC1 sliencing	86654
2	MFI
A:Control	71840
B：OGD/R	103968
C：OGD/R+NC	102541
D：OGD/R+CLIC1 sliencing	85590
E：OGD/R+CLIC1 sliencing+Nrf2/HO-1 inhibition	94882
F：OGD/R+CLIC1 sliencing+NLRP3 activation	105358

## Sheet: Apoptosis
Groups
1	Q2-1(%)	Q2-2(%)	Q2-3(%)	Q2-4(%)	Q2-2+Q2-4(%)
A:Control	0.0064	0.0238	0.9468	0.0231	0.0469
B：OGD/R	0.0144	0.2529	0.4784	0.2542	0.5071
C：NC	0.0072	0.0194	0.9552	0.0182	0.0376
D：CLIC1 sliencing	0.0061	0.0078	0.979	0.007	0.0148
E：OGD/R+NC	0.0179	0.2378	0.5089	0.2354	0.4732
F：OGD/R+CLIC1 sliencing	0.0185	0.074	0.8349	0.0725	0.1465
2	Q2-1(%)	Q2-2(%)	Q2-3(%)	Q2-4(%)	Q2-2+Q2-4(%)
A:Control	0.0069	0.0207	0.9476	0.0248	0.0455
B：OGD/R	0.0234	0.2421	0.4913	0.2432	0.4853
C：OGD/R+NC	0.0233	0.2449	0.4874	0.2444	0.4893
D：OGD/R+CLIC1 sliencing	0.0103	0.07	0.8362	0.0835	0.1535
E：OGD/R+CLIC1 sliencing+Nrf2/HO-1 inhibition	0.0171	0.2176	0.5494	0.2158	0.4334
F：OGD/R+CLIC1 sliencing+NLRP3 activation	0.0183	0.2505	0.4812	0.25	0.5005

## Sheet: CCK-8
Groups
1	rep1	rep2	rep3	ave	stdev
A:Control	1.123	1.322	1.451	1.29867	0.16524
B：OGD/R	0.666	0.562	0.609	0.612333	0.0520801
C：NC	0.999	1.364	1.448	1.27033	0.238706
D：CLIC1 sliencing	1.452	1.301	1.466	1.40633	0.0914895
E：OGD/R+NC	0.682	0.654	0.605	0.647	0.0389744
F：OGD/R+CLIC1 sliencing	1.126	1.311	1.067	1.168	0.127307
2	rep1	rep2	rep3	ave	stdev
A:Control	1.335	1.402	1.078	1.27167	0.171033
B：OGD/R	0.545	0.605	0.611	0.587	0.0364966
C：OGD/R+NC	0.558	0.722	0.619	0.633	0.0828915
D：OGD/R+CLIC1 sliencing	0.999	1.034	1.001	1.01133	0.0196554
E：OGD/R+CLIC1 sliencing+Nrf2/HO-1 inhibition	0.6	0.548	0.692	0.613333	0.07292
F：OGD/R+CLIC1 sliencing+NLRP3 activation	0.698	0.541	0.59	0.609667	0.0803264
